# Supplementary material for: Modelling Spatiotemporal Patterns of Lyme Disease Emergence in Québec
Source: Int J Environ Res Public Health. 2021 Sep 14;18(18):9669. doi: 10.3390/ijerph18189669 (PMC8470240; doi:10.3390/ijerph18189669)
Supplement: Supplementary file 1 [file ijerph-18-09669-s001.zip]

Archive with 1 entries (1 files):
- ijerph-1338873-supplementary final.pdf
